# Supplementary material for: Culturable Streptomyces spp. from high-altitude, oligotrophic North Western Himalaya: a comprehensive study on the diversity, bioactivity and insights into the proteome of potential species
Source: FEMS Microbiol Ecol. 2024 Mar 4;100(4):fiae026. doi: 10.1093/femsec/fiae026 (PMC10950047; doi:10.1093/femsec/fiae026)
Supplement: fiae026_Supplemental_Files [file fiae026_supplemental_files.zip]

Archive with 6 entries (6 files):
- required_Supplementary_data Fig._S1.tif
- Supplementary_data Fig._S2.tif
- Supplementary_data Fig._S3.tif
- Supplementary_data Table_1 (2).docx
- Supplementary_data Table_2 (1).docx
- Supplementary_data Table_3 (1).docx
